# Supplementary material for: scAAV2-Mediated Expression of Thioredoxin 2 and C3 Transferase Prevents Retinal Ganglion Cell Death and Lowers Intraocular Pressure in a Mouse Model of Glaucoma
Source: Int J Mol Sci. 2023 Nov 13;24(22):16253. doi: 10.3390/ijms242216253 (PMC10671512; doi:10.3390/ijms242216253)
Supplement: Supplementary file 1 [file ijms-24-16253-s001.zip]

Archive with 1 entries (1 files):
- ijms-2640204-supplementary.pdf
